# Supplementary material for: Alterations in Gut Microbiota After Upper Gastrointestinal Resections: Should We Implement Screening to Prevent Complications?
Source: Medicina (Kaunas). 2025 Oct 11;61(10):1822. doi: 10.3390/medicina61101822 (PMC12566039; doi:10.3390/medicina61101822)
Supplement: Supplementary file 1 [file medicina-61-01822-s001.zip]

Archive with 1 entries (1 files):
- medicina-3873311-supplementary.pdf
